# Supplementary material for: FDDM1 and FDDM2, Two SGS3-like Proteins, Function as a Complex to Affect DNA Methylation in Arabidopsis
Source: Genes (Basel). 2022 Feb 12;13(2):339. doi: 10.3390/genes13020339 (PMC8872474; doi:10.3390/genes13020339)
Supplement: Supplementary file 1 [file genes-13-00339-s001.zip]

Archive with 1 entries (1 files):
- genes-1532273-supplementary.pdf
